# Supplementary material for: Albumin Redox Modifications Promote Cell Calcification Reflecting the Impact of Oxidative Status on Aortic Valve Disease and Atherosclerosis
Source: Antioxidants (Basel). 2024 Jan 16;13(1):108. doi: 10.3390/antiox13010108 (PMC10812654; doi:10.3390/antiox13010108)
Supplement: Supplementary file 1 [file antioxidants-13-00108-s001.zip]

Archive with 1 entries (1 files):
- antioxidants-2793700-supplementary.pdf
